# Supplementary material for: Coefficient of Friction and Height Loss: Two Criteria Used to Determine the Mechanical Property and Stability of Regenerated Versus Natural Articular Cartilage
Source: Biomedicines. 2022 Oct 24;10(11):2685. doi: 10.3390/biomedicines10112685 (PMC9687335; doi:10.3390/biomedicines10112685)
Supplement: Supplementary file 1 [file biomedicines-10-02685-s001.zip]

Archive with 1 entries (1 files):
- biomedicines-1916887-supplementary.pdf
